# Supplementary material for: Taxonomic Positions and Secondary Metabolite-Biosynthetic Gene Clusters of Akazaoxime- and Levantilide-Producers
Source: Life (Basel). 2023 Feb 15;13(2):542. doi: 10.3390/life13020542 (PMC9967187; doi:10.3390/life13020542)
Supplement: Supplementary file 1 [file life-13-00542-s001.zip]

Archive with 1 entries (1 files):
- life-2124316-supplementary.docx
